# Supplementary material for: The effect of declining exposure on T cell-mediated immunity to Plasmodium falciparum – an epidemiological “natural experiment”
Source: BMC Med. 2016 Sep 22;14:143. doi: 10.1186/s12916-016-0683-6 (PMC5034532; doi:10.1186/s12916-016-0683-6)
Supplement: Additional file 1: Table S1. — Flow cytometry staining panels﻿. (XLSX 8 kb) [file 12916_2016_683_MOESM1_ESM.xlsx]

## Sheet: Sheet1
Additional file 1: Table S1
Fluorophore	Panel 1	Panel 2
FITC	CD45RO	CD45RO
APC-Cy7	CD3	CD3
APC	CCR7	CCR7
PerCP-Cy5.5	CD8	CD8
PE-Cy7	CD27	CD27
PE-Texas Red	CD4	CD4
Aqua	Live/DEAD	Live/DEAD
BV421	IL-10	TNF-a
PE	IFN-g	IL-4
